# Supplementary material for: Termite Taxonomy, Challenges and Prospects: West Africa, A Case Example
Source: Insects. 2019 Jan 16;10(1):32. doi: 10.3390/insects10010032 (PMC6369426; doi:10.3390/insects10010032)
Supplement: Supplementary file 1 [file insects-10-00032-s001.zip]

Archive with 3 entries (3 files):
- Korb et al_Table S2_Species with diagnostic morphological traits_final.xls
- Korb et al_Table S1b_miscellaneous  single taxa_final.xls
- Korb et al_Table S1a_major taxa_final.xls
