# Supplementary material for: Termite Taxonomy, Challenges and Prospects: West Africa, A Case Example
Source: Insects. 2019 Jan 16;10(1):32. doi: 10.3390/insects10010032 (PMC6369426; doi:10.3390/insects10010032)
Supplement: Supplementary file 1 [file insects-10-00032-s001.zip › Korb et al_Table S2_Species with diagnostic morphological traits_final.xls]

## Sheet: Table S2 for Paper
Family	Subfamily	Species	Number of soldier castes	Diagnostic traits (based on soldier caste, if not noted otherwise)
Rhinotermitidae		Coptotermes intermedius	1	14-15 antennal segments; soldier slightly larger than in C. sjostedti
Rhinotermitidae		Coptotermes sjostedti	1	13-14 antennal segments; fontanelle larger than in C. intermedius, head shape differs; slightly smaller than C. intermedius,
Termitidae	Macrotermitinae	Macrotermes bellicosus	2	major soldiers: reddish; head shape: roundish; smaller than Macro. subhyalinus; major workers: light brown head
Termitidae	Macrotermitinae	Macrotermes subhyalinus	2	major soldiers: brownish, head shape: rectangual; larger than Macro. bellicosus; major workers: in field dark brown head (in ethanol colour is lost and indistinguishable from that of Macro. bellicosus)
Termitidae	Macrotermitinae	Pseudacanthotermes militaris	2	savannah species; ligher colored than Ps. spiniger
Termitidae	Macrotermitinae	Pseudacanthotermes spiniger	2	forest species; minor soldiers: long antennae; darker than Ps. militaris; ant-like
Termitidae	Macrotermitinae	Ancistrotermes cavithorax	1	major soldiers: yellow (only in the field); 14 antennal segments; head shape: roundish; one marginal tooth on right mandible
Termitidae	Macrotermitinae	Ancistrotermes crucifer	1	generally in more humid areas; major soldier: 15 antennal segments; head shape: rectangular; one marginal tooth on both mandibles; minor soldiers: like guineensis
Termitidae	Macrotermitinae	Ancistrotermes guineensis	1	soldiers: white abdomen; major/minor soldier: largest of all three Ancistrotermes species
Termitidae	Macrotermitinae	Acanthotermes acanthothorax	2	spines (projections) on thorax
Termitidae	Macrotermitinae	Microtermes grassei/vadschaggae	1	13 antennal segments; head shape: front converges; brownish
Termitidae	Macrotermitinae	Microtermes lepidus/hollandei	1	14 antennal segments; head shape: pear-shaped like Micro. toumodiensis, but slightly larger; yellowish
Termitidae	Macrotermitinae	Microtermes subhyalinus; Microtermes toumodiensis (Lamto)	1	12 antennal segments; head shape: pear-shaped; brownish
Termitidae	Termitinae-Amitermes group	Amitermes evuncifer	1	strongest mandible curvature; intermediate strong mandibles with 2 large teeth; direction of marginal teeth: 90° angle, as in A. guineensis
Termitidae	Termitinae-Amitermes group	Amitermes guineensis	1	less strong curvature of mandibles (as in A. spinifer); strongest mandibles with 2 marginal teeth
Termitidae	Termitinae-Amitermes group	Amitermes spinifer	1	less strong curvature of mandibles (as A. guineensis); least strong mandibles with 2 teeth; direction of marginal teeth: towards the head
Termitidae	Nasutitermitinae	Fulleritermes tenebricus	1	Head shape: violin-cello like; Vertex (or hind part of the head), nasute and antenna darker; front of the head bronwnish or less darker than hind part.
Termitidae	Nasutitermitinae	Nasutitermes arborum	1	Only one kind of soldier as Fulleritermes; head: yellowish to light brownish color; Nasute: red brownish; nest on trees contrary to Trinervitermes species.
