# Supplementary material for: Termite Taxonomy, Challenges and Prospects: West Africa, A Case Example
Source: Insects. 2019 Jan 16;10(1):32. doi: 10.3390/insects10010032 (PMC6369426; doi:10.3390/insects10010032)
Supplement: Supplementary file 1 [file insects-10-00032-s001.zip › Korb et al_Table S1b_miscellaneous single taxa_final.xls]

## Sheet: TableS1_Miscellaneous Taxa
Species		Genera
Protermes prorepens	Macrotermitinae	Glyptotermes	Kalotermitidae
Apicotermes occultus	Apicotermitinae-Apicotermes group	Megaprotermes sp	Macrotermitinae
Hoplognathotermes subterraneus	Apicotermitinae-Apicotermes group	Acutidentitermes sp	Apicotermitinae-Apicotermes group
Cephalotermes rectangularis	Termitinae-Amitermes group	Duplidentitermes	Apicotermitinae-Apicotermes group
Aderitotermes cavator	Apicotermitinae-Astalotermes group	Adaiphrotermes sp	Apicotermitinae-Astalotermes group
Anenteotermes polyscolus	Apicotermitinae-Astalotermes group	Ateuchotermes	Apicotermitinae-Astalotermes group
Foraminitermes valens	Foraminitermitinae	Unguitermes sp.	Cubitermitinae
Batillitermes clypeatus	Cubitermitinae	Termes sp1	Termitinae-Termes group
Megagnathotermes? notandus	Cubitermitinae	Tuberculitermes sp	Termitinae-Termes group
Mucrotermes heterochilus	Cubitermitinae
Orthotermes depressifrons	Cubitermitinae
Thoracotermes brevinotus	Cubitermitinae
Trapellitermes loxomastax	Cubitermitinae
Leptomyxotermes doriae	Nasutitermitinae
Mimeutermes giffardii	Nasutitermitinae
