# Supplementary material for: Termite Taxonomy, Challenges and Prospects: West Africa, A Case Example
Source: Insects. 2019 Jan 16;10(1):32. doi: 10.3390/insects10010032 (PMC6369426; doi:10.3390/insects10010032)
Supplement: Supplementary file 1 [file insects-10-00032-s001.zip › Korb et al_Table S1a_major taxa_final.xls]

## Sheet: Table S1 for Paper_major taxa
Legend:
green: category A, unambiguous species
yellow: category B, ambiguous species, status in revision;
red: category C, critical taxa species status unclear
Rhinotermitidae	Rhinotermitidae		Macrotermitinae	Macrotermitinae	Macrotermitinae	Macrotermitinae	Macrotermitinae	Macrotermitinae		Termitinae-Amitermes group	Termitinae-Amitermes group	Termitinae-Cubitermes group (Guy)	Termitinae-Cubitermes group	Termitinae-Cubitermes group	Termitinae-Cubitermes group	Termitinae-Cubitermes group	Termitinae-Cubitermes group	Termitinae-Cubitermes group	Termitinae-Termes group	Termitinae-Termes group		Nasutitermitinae					Apicotermitinae-Anoplotermes group
Coptotermes	Schedohinotermes		Macrotermes	Odontotermes	Pseudacanthotermes	Ancistrotermes	Microtermes	Megaprotermes		Amitermes	Microcerotermes	Cubitermes	Procubitermes	Basidentitermes	Noditermes	Allognathotermes	Ophiotermes	Euchilotermes	Promirotermes	Pericapritermes		Fulleritermes	Trinervitermes	Nasutitermes	Eutermellus		Astalotermes
Coptotermes intermedius	Schedohinotermes lamanianus		Macrotermes bellicosus	Odontotermes erraticus	Pseudacanthotermes militaris	Ancistrotermes cavithorax	Microtermes grassei	Megaprotermes sp. A nov.		Amitermes evuncifer	Microcerotermes choanensis	Cubitermes curtatus	Procubitermes aburiensis	Basidentitermes bivalens	Noditermes cristifrons	Allognathotermes hypogeus	Ophiotermes grandilabius	Euchilotermes tensus	Promirotermes holmgreni	Pericapritermes silvestrianus		Fulleritermes tenebricus	Trinervitermes geminatus	Nasutitermes arborum	Eutermellus aquilinus		Astalotermes quietus
Coptotermes sjostedti			Macrotermes subhyalinus	Odontotermes lacustris	Pseudacanthotermes spiniger	Ancistrotermes crucifer	Microtermes lepidus	Megaprotermes giffardii		Amitermes guineensis	Microcerotermes dolichognathus	Cubitermes fungiber	Procubitermes arborum	Basidentitermes potens	Noditermes sp. A	Allognathotermes spA			Promirotermes holmgreni infera	Pericapritermes socialis			Trinervitermes occidentalis	Nasutitermes latifrons	Eutermellus undulans		Astalotermes sp A (?quietus)
				Odontotermes pauperans	Pseudacanthotermes minor	Ancistrotermes guineensis	Microtermes subhyalinus= Microtermes toumodiensis			Amitermes spinifer	Microcerotermes fuscotibialis	Cubitermes severus	Procubitermes sjoestedti	Basidentitermes sp2					Promirotermes spA	Pericapritermes urgens			Trinervitermes oeconomus	Nasutitermes fulleri			Astalotermes sp C
				Odontotermes sudanensis			Microtermes congoensis			Amitermes truncatidens	Microcerotermes parvulus	Cubitermes sp1	Procubitermes sp3	Basidentitermes sp3						Pericapritermes sp?			Trinervitermes togoensis	Nasutitermes camerunensis			Astalotermes sp D
				Odontotermes magdalenae			Microtermes aluco			Amitermes sp. A	Microcerotermes parvus	Cubitermes sp2	Procubitermes arboricola	Basidentitermes aurivilli						Pericapritermes minimus			Trinervitermes trinervius	Nasutitermes diabolus
				Odontotermes smeathmani			Microtermes pusillus				Microceotermes progrediens	Cubitermes sp3								Pericapritermes chiasognathus			Trinervitermes sp1	Nasutitermes elegantulus
				Odontotermes sylvicolus			Microtermes comprehensus				Microcerotermes solidus	Cubitermes sp4								Pericapritermes appelans			Trinervitermes sp2	Nasutitermes ferranti
				Odontotermes fidens (pauperans/sudanensis)							Microcerotermes sp. A	Cubitermes sp5												Nasutitermes schoutedeni
				Odontotermes sp1							Microcerotermes edentatus	Cubitermes sp6
				Odontotermes sp2
				Odontotermes sp3
				Odontotermes sp4
				Odontotermes sp5
				Odontotermes sp6
				Odontotermes sp7
				Odontotermes sp8
				Odontotermes sp9
				Odontotermes sp10
				Odontotermes sp11
				Odontotermes sp12
